# Supplementary material for: Quinacrine-CASIN combination overcomes chemoresistance in human acute lymphoid leukemia
Source: Nat Commun. 2021 Nov 26;12:6936. doi: 10.1038/s41467-021-27300-w (PMC8626516; doi:10.1038/s41467-021-27300-w)
Supplement: Supplementary file 3 — Source Data [file 41467_2021_27300_MOESM3_ESM.xlsx]

## Sheet: Figure 1
Manuscript Title:		"Quinacrine-CASIN combination overcomes chemoresistance in human acute lymphoid leukemia".
Fig 1A											n per exp
Relative Luciferase intensity										Exp 1	3			P value
AraC	0.98	0.87	1.12	1.06	0.86	0.99	1.12	1.07		Exp 2	2		AraC vs AraC+QC	<0.0001
AraC+QC	0.45	0.37	0.32	0.57	0.46	0.39	0.31	0.57		Exp 3	3
Fig 1B
Cell number (X105/ml)
Day	AraC						AraC+QC								n number
0	3	3	3	3	3	3	3	3	3	3	3	3	day 0	Exp 1	3
1	3.95	4.2	3.5	3.51	4.22	3.96	3.95	4.2	3.5	3.51	4.22	3.96	day 0	Exp 2	3
2	5.3	6	4.9	4.92	5.38	5.99	5.3	6	4.9	4.92	5.38	5.99	day 0
3	6.7	11	10	6.5	11.2	10.1	6.7	11	10	6.5	11.2	10.1	day 0
4	18	21	22	17.6	22.4	19.6	18	21	22	17.6	22.4	19.6	day 0
Fig 1C
% of Cells in different phases
	AraC						AraC+QC							P value			n number
G0	19.81	15.64	25.37	29.82	17.04	28.34	27.57	26.38	19.62	22.34	21.06	27.38	G0	ns		Exp 1	2
G1	38.13	33.64	29.37	25.82	27.4	37.9	27.62	33.59	34.38	21.96	23.87	34.26	G1	ns		Exp 2	2
G2/S/M	31.22	33.68	34.57	28.52	29.57	34.53	23.49	25.67	32.33	31.56	24.34	32.54	G2/S/M	ns		Exp 3	2
Fig 1D
% of apoptotic cells																n number
AraC	5.4	3.6	4.1	3.1	3.2	5.2	5.1			P value					Exp 1	2
AraC+QC	30.33	29.82	24.57	33.62	26.38	32.49				<0.0001					Exp 2	2
															Exp 3	AraC, 3	AraC+QC: 2

## Sheet: Figure 2
Manuscript Title:		"Quinacrine-CASIN combination overcomes chemoresistance in human acute lymphoid leukemia".
Fig 2C								Fig 2D
Survival	Days elapsed	CTL	Vehicle	AraC	QC	AraC+QC		% of Apoptotoc Cells
	0							AraC	5	54.81	30.2	41.4	50.37	33.6	53.4	50.7	37.8	29.8	54.8
	25		1						15	4.3	3.04	4.06	8.27	4	5.4	3.1	8.1	3.2	7.6	4.9
	25		1					AraC+QC	5	53.39	46.86	45.89	41.31	42.5	51.9	44.3	51.6	46.5	41.4	53.2
	25		1						15	53.04	47.95	37.06	44.82	39.8	51.6	37.2	40.5	49.7	38.6	51.9	52.7
	30		1
	30		1						p value							Fig 2D	n number			Fig 2D	days	n number
	30		1					AraC	day 5 vs day 15		<0.0001					Exp 1	3 to 4			AraC	5	10
	35		1		1			AraC+QC	day 5 vs day 15		ns					Exp 2	3 to 4				15	11
	35		1		1											Exp 3	4			AraC+QC	5	11
	35		1		1			day 5	AraC vs AraC+QC		ns										15	12
	40				1			day 15	AraC vs AraC+QC		<0.0001
	40				1
	40				1			AraC day 15 vs AraC+QC day 5			<0.0001
	45				1
	45				1
	45				1
	47			1		0
	47			1
	47			1
	48			1
	48			1
	48			1
	50			0
	50
	50
	52			1		1
	52			1		1
	52			1		1
	55			1		1
	55			1		1
	55			1		1
	60					0
	60
	60
	70					1
	70					1
	70					1
	75					1
	75					1
	75					1
	80	0
	80	0
	80	0
	80	0
	80	0
	80	0
	80	0
	80	0
	p Value
AraC vs AraC+QC		0.0007
		Fig 2C	n number
		Ctr	8
		V	9
		AraC	12
		QC	9
		AraC+QC	12

## Sheet: Figure 3
Manuscript Title:		"Quinacrine-CASIN combination overcomes chemoresistance in human acute lymphoid leukemia".
Fig 3B
% of ALL cells relative to Vehicle
	V						AraC						QC						AraC+QC									n per exp
ALL1	98	87	100	106	75	93	65	55	71	60	54	73	73	84	68	71	85	62	32	40	49	30	42	51			Exp 1	3
ALL2	83	96	91	79	95	103	68	79	63	66	75	61	70	60	76	73	92	79	24	31	42	26	29	39			Exp 2	3
ALL3	99	87	92	97	82	90	54	37	59	51	36	60	59	42	64	57	40	61	37	24	41	38	25	40
ALL4	99	89	94	107	77	93	32	41	59	30	42	57	37	46	64	34	48	65	21	24	38	19	26	37
ALL5	91	93	89	85	106	88	55	43	52	54	50	56	67	78	69	66	74	65	33	26	47	35	28	42
ALL6	97	96	84	104	93	82	62	73	64	64	77	61	58	43	57	57	45	54	27	28	45	26	29	41
ALL7	101	99	104	107	97	84	53	38	52	55	37	58	61	45	54	59	43	57	33	29	44	31	27	49
ALL8	95	86	99	84	78	101	56	40	49	52	64	49	60	48	57	56	47	60	33	29	37	35	42	50
Fig 3C
% of apoptotic cells																																											n number
	V								AraC								QC								AraC+QC									V vs AraC	V vs QC	V vs AraC+QC	AraC vs AraC+QC					Fig 3C	V	AraC	QC	AraC+QC
ALL1	5.25	7.97	6.38	3.14	4.2	4.9	7.7		30.67	15.4	41.9	37.4	20.9	40.3			35.67	10.2	36.7	32.4	18.4	34.7			46.9	50.26	51.33	56.1	47.9	54.3			ALL1	0.0029	0.0054	<0.0001	0.0033					ALL1	7	6	6	6
ALL2	7.38	10.37	11.4	3.12	8.7	11.3	9.4	3.45	44.6	18.16	21.77	14.84	16.1	36.9			39.22	13.16	16.77	9.84	10.2	32.5			46.34	22.37	30.23	49.87	25.6	49.1			ALL2	0.0197	ns	0.0046	ns			n per exp		ALL2	8	6	6	6
ALL3	4.09	6.3	7.38	3.14	4	7.16	7.2	3.3	30.67	15.2	34.8	27.6	19.4	33.7			25.67	10.2	35.6	31.1	15.7	37.1			40.1	50.7	45.06	55.87	41.98	54.28			ALL3	0.001	0.005	<0.0001	0.0038		Exp 1	2 to 3		ALL3	8	6	6	6
ALL4	5.77	6.34	3.09	4.58	5.2	4.1	3.4	6.3	38.7	15.5	41.7	38.9	23.1	42.1			34.82	10.2	37.33	31.26	17.8	37.1			36.09	65.37	55.23	56.04	43.2	63.01			ALL4	0.0022	0.0056	0.0002	0.0359		Exp 2	2 to 3		ALL4	8	6	6	6
ALL5	3.25	6.77	10.06	5.34	3.8	5.7	9.6		30.99	26.39	23.97	37.4	35.6	24.8			25.99	31.39	18.97	32.4	21.6	32.1			33.87	46.53	50.82	54.31	38.49	55.94			ALL5	0.0006	0.0006	<0.0001	0.0179		Exp 3	2		ALL5	7	6	6	6
ALL6	5.39	7.89	4.27	3.14	4.3	5.2	7.92	3.4	24.07	28.59	41.7	40.37	25.7	42.1			19.07	22.1	36.7	36.2	37.2	20.6			61.89	37.51	50.23	55.82	42.19	60.48			ALL6	0.0006	0.0022	0.0001	0.0101					ALL6	8	6	6	6
ALL7	6.37	9.38	10.28	9.37	10.03	7.06	8.32		20.29	15.2	41.8	37.4	17.4	40.2			15.29	10.2	36.7	32.5	35.6	12.4			36.34	35.28	45.29	50.16	36.82	48.27			ALL7	0.0109	0.0225	<0.0001	0.0042					ALL7	7	6	6	6
ALL8	9.37	5.98	10.23	7.34	5.72	8.7	10.1		30.67	15.2	31.7	37.4	20.5	35.92			15.69	10.2	26.1	32.4	12.3	30.7			55.49	38.6	40.17	56.37	39.5	55.1			ALL8	0.0012	0.0145	<0.0001	0.0005					ALL8	7	6	6	6
Fig 3D
L-LTC-IC frequency
	V								AraC								QC								AraC+QC									V vs AraC	V vs QC	V vs AraC+QC	AraC vs AraC+QC
ALL1	1997	2500	3010	2897	2167	2987			3400	2100	1900	3362	1963	3402			3295	2568	2993	3876	2761	3662			3204	2112	1779	2687	1916	3022			ALL1	ns	0.0346	ns	ns
ALL2	1960	2290	2500	2699	2096	2649			3300	2597	3002	3900	3678	2716			3391	2186	1938	3397	1872	3268			2997	2398	1892	2817	2064	2927			ALL2	0.0217	ns	ns	ns			n per exp
ALL3	1900	2400	3200	2698	2068	2998			3010	3600	2800	1950	2237	3416			3003	2799	1947	3582	2216	3398			3125	2637	1887	2503	2093	2917			ALL3	ns	ns	ns	ns		Exp 1	2
ALL4	1899	2600	2199	2500	2569	2011			3340	3012	3319	1700	2064	3168			3331	2897	1696	3289	2068	3298			4108	3396	2874	3396	3063	3882			ALL4	ns	ns	0.0102	ns		Exp 2	2
ALL5	2098	2400	3098	2712	2218	2936			3200	2500	1712	3587	1962	3461			2782	2956	3016	3501	2818	3337			3320	2619	1697	2483	1968	3077			ALL5	ns	0.0115	ns	ns		Exp 3	2
ALL6	1658	2780	2160	2105	1861	2508			2800	2961	3104	3506	2821	3338			3294	2493	1697	3489	1906	3392			2921	2468	1897	2996	2867	2089			ALL6	0.0028	ns	ns	ns
ALL7	1602	2700	3100	3689	1967	3369			3298	2500	1697	3462	3417	1963			3597	1792	1853	3317	1928	3513			2998	2617	1906	2794	2093	2934			ALL7	ns	ns	ns	ns
ALL8	2589	1500	2391	1900	1597	2549			3612	1996	1860	3320	1907	3502			3191	2499	1683	3589	1904	3467			2994	2476	3917	2762	2582	3568			ALL8	ns	ns	0.0012	ns

## Sheet: Figure 4
Manuscript Title:		"Quinacrine-CASIN combination overcomes chemoresistance in human acute lymphoid leukemia".
Fig 4B
% of hCD45+ cells
	ALL2										ALL3										ALL5										ALL6											V vs AraC	V vs QC	V vs AraC+QC	AraC vs AraC+QC
V	94	89	90	87	93	88	87.2	94.1	93.4	89.2	83	99	87	76	78	95	78	96			93	81	84	85	82	90.5	82	91			99	82	73	84	76	94	75	96			ALL2	<0.0001	0.0083	<0.0001	0.0003
AraC	63	51	72	69	55	71	53.5	70			43	66	39	44	40	59	40	61.5			53	40	49	47	42.5	51.5	41.6	52			17	31	29	42	21	38	19.8	39.1			ALL3	<0.0001	0.0023	<0.0001	0.0003
QC	87	76	83	54	61	86	59	86			80	87	71	75	72	84.5	71.5	85.4			55	43	56	70	47	65.5	45.6	66.5			87	83	61	72	64.5	86	63	86			ALL5	<0.0001	<0.0001	<0.0001	0.0312
AraC+QC	52	39.5	39	52	43	49	40	51.9			32	43	37	22	25	41	24	41.5			44	31	29	52	30	49.5	31.2	50.9			18	12	8	9	8.5	15.6	9.1	16.3			ALL6	<0.0001	0.0005	<0.0001	0.0018
Fig 4C ALL2 survival								Fig 4D ALL5 survival								Fig 4E ALL2 survival								Fig 4F ALL5 survival																			Fig 4A	n per exp
Days elapsed	CTL	Vehicle	AraC	QC	AraC+QC			Days elapsed	CTL	Vehicle	AraC	QC	AraC+QC			Days elapsed	CTL	Vehicle	AraC	QC	AraC+QC			Days elapsed	CTL	Vehicle	AraC	QC	AraC+QC														Exp 1	3 to 4
0								30		1						0								0								Fig 4B	V	AraC	QC	AraC+QC							Exp 2	2 to 3
30		1						30		1						20		1						15								ALL2	10	8	8	8							Exp 3	3
30		1						30		1						20		1						20		1						ALL3	8	8	8	8
30		1						32		1						20		1						20		1						ALL5	8	8	8	8
35		1						32		1						25		1						20		1						ALL6	8	8	8	8
35		1		1				32		1						25		1		1				20		1
35		1		1				35				1				25		1		1				25		1
40		1		1				35				1				25		1		1				25		1
40		1		1				35				1				30		1						25		1
40		1						35				1				30		1						30		1		1
45				1				40		1						35		1		1				30		1		1
45				1				40		1						35		1		1				30		1		1
47			1	1	0			40		1						35		1		1				30		1		1
47			1	1				47				1				40				1				30		1
48			1					47				1				40			1	1				35				1
48			1					47			1	1	0			40			1	1				35				1
50			0					47			1	1				48			1	1	1			35				1
50								48			1	1				48			1	1	1			40			1	1
52			1					48			1	1				48			1	1	1			40			1	1
52			1					48				1				52			1					40			1	1	0
55			1		1			48				1				52			1					42				1
55					1			52					1			55			1		1			42				1
55			1		1			52					1			55			1		1			48			1
70					1			52			0		1			55			1		1			48			1		1
70			1		1			52					1			60					1			48			1		1
70			1		1			55			1					60			1		1			52			1
80					0			55			1					60			1		1			52			1		1
80								65					1			60					1			55					1
80								65					1			70					1			55			1		1
90	0				1			65					1			70					1			55			1		1
90	0				1			65					1			80	0							55			1		1
90	0				1			70			1					80	0							60			1		1
90	0							70			1					80	0							60			1		1
90	0							90	0				1			80	0							60					1
90	0							90	0				1			80	0							70					1
90	0							90	0				1			80	0							70					1
90	0							90	0				1			80	0							80	0
								90	0							80	0							80	0
								90	0							80	0							80	0
	AraC vs AraC+QC			p=0.0029				90	0							80	0							80	0
								90	0															80	0
	Fig 4C	n number																all ns						80	0
	Ctr	8							AraC vs AraC+QC			p=0.05												80	0
	V	9															Fig 4E	n number						80	0
	AraC	10							Fig 4D	n number							Ctr	10						80	0
	QC	8							Ctr	8							V	12						80	0
	AraC+QC	9							V	9							AraC	12
									AraC	8							QC	12								all ns
									QC	12							AraC+QC	12
									AraC+QC	12															Fig 4F	n number
																									Ctr	10
																									V	12
																									AraC	13
																									QC	12
																									AraC+QC	12

## Sheet: Figure 5
Manuscript Title:		"Quinacrine-CASIN combination overcomes chemoresistance in human acute lymphoid leukemia".
																													Fig 5B	n per exp
Fig 5B																											p value		Exp 1	2
% of cells relative to AraC only																									AraC vs 3-MA:		ns		Exp 2	2
AraC						3-MA						AraC+QC						AraC+QC+3-MA							AraC vs AraC+QC		0.0002		Exp 3	2
0.93	0.87	0.74	1.06	1.07	0.83	0.803	0.704	0.91	0.96	0.72	0.87	0.355	0.427	0.473	0.61	0.51	0.43	0.608	0.549	0.75	0.73	0.62	0.67		AraC vs AraC+QC+3-MA		0.0107
																									AraC+QC vs AraC+QC+3-MA		0.002				Fig 5C		p value
																															AraC vs QC:		ns
Fig 5C																															AraC Vs NAC		0.0009
MFI for MitoSOX																															AraC vs AraC+QC		p<0.0001		Fig 5C	n per exp
AraC						QC						NAC						AraC+QC						AraC+QC+NAC							AraC vs AraC+QC+NAC		0.0016		Exp 1	2
1717	1298	1379	1709	1321	1294	1346	1316	1422	1589	1217	1458	1190	925	1098	1196	928	1107	2927	2888	2977	3369	2537	3062	1906	1657	1888	2138	1504	1763		QC vs AraC+QC		p<0.0001		Exp 2	2
																															NAC vs AraC+QC		p<0.0001		Exp 3	2
Fig 5D																															AraC+QC vs AraC+QC+NAC		p<0.0001
% of cells relative to AraC only																									Fig 5D		p value
AraC						NAC						AraC+QC						AraC+QC+NAC							AraC vs NAC:		0.009		Fig 5D	n per exp
0.89	0.74	0.93	1.06	1.11	0.92	0.99	0.83	0.87	0.94	0.91	0.85	0.35	0.456	0.473	0.1	0.26	0.39	0.7	0.65	0.676	0.48	0.63	0.59		AraC Vs AraC+QC		0.0021		Exp 1	2
																									AraC vs AraC+QC+NAC		0.0078		Exp 2	2
Fig 5E																									AraC+QC vs AraC+QC+NAC		p=0.0007		Exp 3	2
MFI for p-p65																			Fig 5E		p value
AraC						AraC+QC						AraC+BAY							AraC VAraC+QC:		p<0.0001		Fig 5E	n per exp
2306	1846	2250	1984	1764	2087	326	299	311	304	376	225	191	203	196	195	107	110		AraC VAraC+BAY:		p<0.0001		Exp 1	2
																			AraC+QC: AraC+BAY		0.0032		Exp 2	2
Fig 5G																							Exp 3	2
% of cells relative to AraC only
AraC						AraC+QC						AraC+BAY							Fig 5G		p value
0.98	0.77	0.94	1.06	0.69	1.23	0.45	0.53	0.24	0.43	0.31	0.48	0.73	0.61	0.84	0.49	0.54	0.69		AraC VAraC+QC:		0.0011		Fig 5G	n per exp
																			AraC VAraC+BAY:		0.0176		Exp 1	2
																			AraC+QC: AraC+BAY		0.0282		Exp 2	2
																							Exp 3	2

## Sheet: Western blots in Fig 5
					Manuscript Title:		"Quinacrine-CASIN combination overcomes chemoresistance in human acute lymphoid leukemia".
															Relative p-p65	1 0.585 0.209
															qunatification was conducted using ImageJ
						Western blot images were taken using Amersham Imager 680 chemiluminescence imaging system for both colorimetric markers and chemiluminescence images.

## Sheet: Figure 6
13.4	18.6	24.3	19.6
Fig 6B																																									Fig 6B		P value
% of BM hCD45 cells																																									V vs AraC		<0.0001		Fig 6B	n per exp		Fig 6B	n number
V										AraC										AraC+QC										AraC+QC+C											V vs AraC+QC		<0.0001		Exp 1	3 to 4		V	10
72.5	81.6	64.8	75.4	62.3	83.2	64.2	81.6	63	80	37.1	55.9	48.3	38.6	36.4	53.9	43.1	52	36		32.4	25.6	39.1	36.4	27.4	37.9	31.6	27			16.7	11.3	9.4	8.7	7.5	15.9	14.6	8.1				V vs A+Q+C		<0.0001		Exp 2	2 to 3		AraC	9
																																									AraC vs A+Q+C		<0.0001		Exp 3	3		AraC+QC	8
																																									AraC+QC vs A+Q+C		<0.0001					A+Q+C	8
Fig 6C
% of BM hCD45 CD34+cells																																									Fig 6C		P value
V										AraC										AraC+QC										AraC+QC+C											V vs AraC		0.0015		Fig 6C	n per exp		Fig 6C	n number
30.74	22.7	27.4	32.7	25.4	32.8	24.2	23.4	30.5	31.9	13.4	18.6	24.3	19.6	15.3	22.6	23.9	14.3	23.1		17.8	26.1	22.37	17.2	20.4	25.9	20.2	16.5			8.64	4.6	2.8	2.6	5.7	9.2	7.2	9.2				V vs AraC+QC		0.014		Exp 1	3 to 4		V	10
																																									V vs A+Q+C		<0.0001		Exp 2	2 to 3		AraC	9
Fig 6D																																									AraC vs A+Q+C		0.0005		Exp 3	3		AraC+QC	8
% of BM hCD45 CD34+cells in G0 phase																																									AraC+QC vs A+Q+C		<0.0001					A+Q+C	8
V										AraC										AraC+QC										AraC+QC+C
57.3	50.1	74.89	76.2	60.7	70.2	50.4	76.1	75.2	52.8	59.1	67.4	43.9	51.77	67.2	43.9	50.2	61.2	54.8		51.53	59.06	66.9	40.3	40.5	66.1	60.2	54.3			8.2	13.2	19.03	24.4	8.15	23.7	20.4	14.5						P value			n per exp		Fig 6D	n number
																																									V vs AraC		ns		Exp 1	2		V	10
Fig 6E									Fig 6F																																V vs AraC+QC		ns		Exp 2	3		AraC	9
Survival									Survival																																V vs A+Q+C		<0.0001		Exp 3	3		AraC+QC	8
Days elapsed	CTL	Vehicle	AraC	AraC+QC	AraC+C	A+Q+C			Days elapsed	CTL	Vehicle	AraC	AraC+QC	AraC+C	A+Q+C																										AraC vs A+Q+C		0.0002					A+Q+C	8
15		1							0																																AraC+QC vs A+Q+C		<0.0001
15		1							25		1
15		1							25		1
25		1	1						25		1
25		1	1						30		1
25		1	1						30		1
30		1	1						30		1						Fig 6F	n number
30		1	1		0				35		1						Ctr	10
30		1	1						35		1	1	0				V	9
35			0						35		1	1					AraC	8
35									40			1	1				AraC+QC	8
35									40			1	1				AraC+C	8
40			1						45			0	1				A+Q+C	10
40			1	1					45				1
40			1	1					47			1	1
45			1		1				47			1	1
45			1	1	1				48			1	0
45			1	1	1				48			1
50					1				50				1	1
50					1				50				1	1
50					1				52					1
55				1					52					1
55				1					60					1
60						1			60					1
60						1			65						1
60						1			65						1
60						1			65						1
65					1				65						1
65					1				65						1
65					1				75	0				1	0
70						0			75	0				1	0
70									75	0					0
70				1					75	0					0
70				1					75	0					0
82				1					75	0
82				1					75	0
100	0					0			75	0
100	0					0			75	0
100	0					0			75	0
100	0					0
100	0					0
100	0					0				AraC+QC vs A+Q+C			p=0.0003
100	0					0
100	0									AraC+QC vs A+Q+C			p=0.0001
	AraC+QC vs A+Q+C			p=0.0021						AraC+C vs A+Q+C			p=0.0033
	V vs AraC			p=0.0033
	Fig 6E	n number
	Ctr	8
	V	9
	AraC	12
	AraC+QC	10
	AraC+C	9
	A+Q+C	11

## Sheet: Figure 7
Manuscript Title:		"Quinacrine-CASIN combination overcomes chemoresistance in human acute lymphoid leukemia".
Fig 7B
% of ALL cells relative to Vehicle																										P value
ALL1																								V vs AraC		0.0012			n per exp
V						AraC						CASIN						AraC+C						V vs CASIN		ns		Exp 1	2
93	87	94	102	110	79	65	55	71	66	65	66	97	95	98	94	95	98	62	70	59	60	58	62	V vs AraC+C		0.0023		Exp 2	2
																								CASIN vs AraC+C		<0.0001		Exp 3	2
ALL2																								V vs AraC		0.011
V						AraC						CASIN						AraC+C						V vs CASIN		ns
78	91	87	83	106	115	68	79	63	68	68	68	98	99	97	97	90	98	50	61	67	60	62	60	V vs AraC+C		0.0018
																								CASIN vs AraC+C		<0.0001
ALL3																								V vs AraC		0.0005
V						AraC						CASIN						AraC+C						V vs CASIN		ns
93	77	82	96	105	117	54	37	59	55	53	56	100	95	94	95	95	93	57	66	47	42	61	50	V vs AraC+C		0.0032
																								CASIN vs AraC+C		<0.0001
ALL4																								V vs AraC		0.0001
V						AraC						CASIN						AraC+C						V vs CASIN		ns
93	87	96	82	79	104	32	41	59	38	39	40	100	92	91	91	91	90	66	54	48	55	56	55	V vs AraC+C		0.0007
																								CASIN vs AraC+C		<0.0001
Fig 7D
% of hCD45 cells
V								CASIN								V								CASIN								Fig 7D		P value			n per exp
11.73	13.4	17.2	4.1	6.7	15.9	6.5	15.3	47.1	34.6	33.7	26.3	29.2	43.1			86.7	77.3	60.2	89.4	65.4	88.2			37.1	24.4	29.3	54.2	26.3	48.1			V vs CASIN		0.0003		Exp 1	2 to 3
																																				Exp 2	2 to 3
Fig 7E																													Fig 7D	n number			V vs CASIN		0.0002		Exp 3	2
% of BM hCD45 CD34+cells in G0 phase																	Fig 7E		P value		Fig 7E	n number			Fig 7E	n number		PB	V	8
V								CASIN								PB	V vs CASIN		0.0013		Exp 1	2 to 3		PB	V	8			CASIN	6
61.33	59.87	40.2	64.83	46.7	63.1	45.3	62.8	18.2	10.29	29.3	25.6	13.1	27.8								Exp 2	2 to 3			CASIN	6		BM	AraC+VQC	6
V								CASIN								BM					Exp 3	2		BM	AraC+VQC	6			CASIN	6
86.7	77.3	60.2	89.4	65.4	88.2			37.1	24.4	29.3	54.2	26.3	48.1												CASIN	6
Fig 7F
% of BM hCD45 CD34+cells in S phase																	Fig 7F		P value		Fig 7F	n number		Fig 7F	n number
V								CASIN									V vs CASIN		0.0148		Exp 1	2 to 3		V	6
11.64	17.07	20.97	17.48	18.42	25.69			24.37	39.34	25.92	31.57	33.87	26.07	25.7	36.1						Exp 2	2 to 3		CASIN	8
																					Exp 3	2

## Sheet: Figure 8
Manuscript Title:		"Quinacrine-CASIN combination overcomes chemoresistance in human acute lymphoid leukemia".
Fig 8B
% of CD45+ cells
	V										AraC										QC										AraC+QC										AraC+QC+C
Week1	60	44.5	66	59	63	47.5	51	65	58	64.5	48	53	52	35	36	53	51	44			59	48	36	63	39	62	54	53.5	39	62	52	39	28	47	31.5	50.5	30	51			31	42	40	34	32.5	41	40	31
Week8	68	64	59	67	63	59	67	68			62	60	68	53	55	66.5	61	67	53		58	69	56	54	55	65.5	57	54	67		62	60	69	53	55	66.5	67	54			58	63	65	50	64.2	52.4	51	64.5
Fig 8C
% of Lin-CD34+CD38-cells
	V										AraC										QC										AraC+QC										AraC+QC+C
Week1	4.5	5.4	3.7	3.9	3.7	5.4	4	4.4	3.63	5.1	4.1	3.6	4.5	5.7	3.6	5.7	4.1	4.5			5.3	4.4	3.2	4.8	3.6	5.12	3.45	5.16			4.3	5.6	4.9	3.8	3.75	5.55	4.2	5			3.6	2.9	2.1	2.4	3.1	2.8	3.55	2.1
Week8	4.6	5.3	3.8	4	3.85	5.1	3.8	5.15			4.2	3.7	4.8	5.4	3.7	4.9	5.4	4.1			5.6	4	3.5	4.7	3.5	4.7	5.6	3.9			4.4	5.7	4	5.4	4	5.2	4.6	5.7			4.7	5.2	4.6	3.9	4.15	5.05	4.1	5.1	4.65
Fig 8D
% of Lin-CD34+CD38+cells
	V										AraC										QC										AraC+QC										AraC+QC+C
Week1	23	19	18	21	18.2	22.1	18.5	22.5	22	18.3	23	24	20	16	17.1	23.7	16.8	23.4			17	24	21	16	16.5	23.1	16.6	23.4			18	19	17	27	18	24	25.4	17			16	12	7	8	9	16	10	7
Week8	24	27	30	26	24.6	29	24.5	29.4			29	21	29	25	29	22.3	21.8	28.7			30	26	28	21	22.6	29.4	21.9	29.6			24	26	28	29	25	28	24.5	29			22	29	30	21	21.2	29.7	25.5	21.5	29.7
Fig 8E
% of CD45+ cells
V								AraC								QC								AraC+QC								AraC+QC+C											V vs AraC	V vs QC	V vs AraC+QC	V vs A+Q+C
38	35.2	26	30	28	38	35.5	27.5	36	27	20	21	20	21	28	36	27	30	31	32	28	28	32	31	26	30	22	34	34	29	27	22	28	32	17	21	25	36	27	26		all ns		ns	ns	ns	ns
		Fig 8B							Fig 8C							Fig 8D
		Week1	N number		Week8	N number			Week1	N number		Week8	N number			Week1	N number		Week8	N number				Fig 8E	N number
		V	10		V	8			V	10		V	8			V	10		V	8				V	8
		AraC	8		AraC	9			AraC	8		AraC	8			AraC	8		AraC	8				AraC	8
		QC	10		QC	9			QC	8		QC	9			QC	8		QC	9				QC	8
		AraC+QC	8		AraC+QC	8			AraC+QC	8		AraC+QC	8			AraC+QC	8		AraC+QC	8				AraC+QC	8
		A+Q+C	8		A+Q+C	8			A+Q+C	8		A+Q+C	9			A+Q+C	8		A+Q+C	9				A+Q+C	8

## Sheet: Figure S1
Manuscript Title:		"Quinacrine-CASIN combination overcomes chemoresistance in human acute lymphoid leukemia".
Fig S1	Cell number (X105/ml)
Days	Parental			Resistant				Days	P value
0	0.4	0.4	0.4	0.4	0.4	0.4		0	ns
1	0.6	0.5	0.6	0.5	0.55	0.5		1	ns
2	0.9	1	1	0.8	0.85	0.9		2	ns
3	1.9	2	2.2	1.8	1.8	1.9		3	ns
4	2.4	2.4	2.6	2.1	2.5	2.2		4	ns
5	2.6	2.5	2.45	2.2	2.4	2.5		5	ns
Fig S1C	Relative luminescnece intensity
		Compound #
Original	Control	C1	C2	C3	C4	C5	C6	C7	C8	C9	C10	C11	C12	C13	C14	C15	C16	C17	C18	C19	C20	C21	C22	C23	C24	C25	C26	C27	C28	C29	C30	C31	C32	C33	C34	C35	C36	C37	C38	C39	C40	C41	C42	C43	C44	C45
4	2.4	2.4	2.6	2.1	2.5	2.2	0	4	ns	0	0	0	0	0	0	0	0	0	0	0	0	0	0	0	0	0	0	0	0	0	0	0	0	0	0	0	0	0	0	0	0	0	0	0	0	0

[truncated: 5 more sheets: Figure S2, Figure S4, Figure S5, Fig S6, Fig S7]
